# Supplementary material for: Real-World Evidence of Factors Affecting Cannabidiol Exposure in Children with Drug-Resistant Developmental and Epileptic Encephalopathies
Source: Pharmaceutics. 2023 Aug 10;15(8):2120. doi: 10.3390/pharmaceutics15082120 (PMC10459683; doi:10.3390/pharmaceutics15082120)
Supplement: Supplementary file 1 [file pharmaceutics-15-02120-s001.zip]

Archive with 2 entries (2 files):
- Brstilo_Table S1.pdf
- Brstilo_Table S2.pdf
